# Supplementary material for: Autophagic Activation and Decrease of Plasma Membrane Cholesterol Contribute to Anticancer Activities in Non-Small Cell Lung Cancer
Source: Molecules. 2021 Oct 1;26(19):5967. doi: 10.3390/molecules26195967 (PMC8512437; doi:10.3390/molecules26195967)
Supplement: Supplementary file 1 [file molecules-26-05967-s001.zip]

Archive with 6 entries (6 files):
- Supplementary Figure 2.tif
- Supplementary Figure 3.tif
- Supplementary Figure 4.tif
- Supplementary Figure 5.tif
- Supplementary Figure 6.tif
- Supplementary Figure 1.tif
